# Supplementary material for: Adequacy of Anesthesia Guidance for Colonoscopy Procedures
Source: Pharmaceuticals (Basel). 2021 May 14;14(5):464. doi: 10.3390/ph14050464 (PMC8157001; doi:10.3390/ph14050464)
Supplement: Supplementary file 1 [file pharmaceuticals-14-00464-s001.zip]

Archive with 1 entries (1 files):
- pharmaceuticals-1224603-supplementary.pdf
